# Supplementary material for: Intestinal microbiota and biliary system diseases
Source: Front Cell Infect Microbiol. 2024 Mar 15;14:1362933. doi: 10.3389/fcimb.2024.1362933 (PMC10978682; doi:10.3389/fcimb.2024.1362933)
Supplement: Supplementary file 1 [file Table_1.xlsx]

## Sheet: Diseases
The abundance of intestinal bacteria
Diseases	First Author	Region	Year of publication	Design	Samples	Cases(age:years)	Healthy Control (age:years)	Method	Phylum							Genus
									Firmicutes	Bacteroidetes	Firmicutes/Bacteroidetes (F/B) ratio	Proteobacteria	Cyanobacteria	Fusobacteria	Spirochaetes	Bacteroides	Pseudomonas	Escherichia	Salmonella	Vibrio	Helicobacter	Rhodococcus	Treponema_2	Wolbachia	Ochrobactrum	Rubus_hybrid_cultivar	Ruminiclostridium_9	Eisenbergiella	Sutterella	GCA-900066755	Butyricicoccus	unclassified_o_Lactobacillales	Lachnospiraceae_ND3007_group	Faecalibacterium	Lachnospira	Roseburia	Agathobacter	Prevotella_9	Prevotella	Barnesiella	Odoribacter	Tannerella	Eubacterium	Ruminococcus_1	Ruminococcaceae_UCG-002	Ruminococcaceae_UCG-008	Ruminococcaceae_UCG-014	Subdoligranulum	Ruminococcaceae_UCG-013
GS	Wu Tao	China	2013	Case-control	Faeces	29(49.2 ± 14.3)	38(40.7 ± 14.5)	16S rRNA sequencing				↑						↑	↑	↑	↑													↓	↓	↓
	Wang Q	China	2020	Case-control	Faeces	30(42.6 ± 12.5)	30(40.5 ± 11.5 )	16S rRNA sequencing	↓		↓		↑	↑	↑							↑	↑	↑	↑	↑	↑	↑						↓			↓	↓					↓	↓	↓			↓	↓
	Song ST	China	2022	Case-control	Faeces	30(52.58±7.94)	30(53.02±8.25)	16S rRNA sequencing	↑	↓		↓																	↓	↓	↓	↓	↓													↓	↑
	Hu H	China	2022	Case-control	Faeces	80(-)	49(-)	16S rRNA sequencing		↓
	Ding L	China	2023	Case-control	Faeces	42(49.69 ± 7.37)	20(46.10 ± 6.32)	Metagenomic Next-Generation Sequencing		↑						↑																							↑	↑	↑	↑
AC	Liu J	China	2015	Case-control	Faeces	15(38-79)	13(38-79)	16S rRNA sequencing										↑
PSC	Rossen NG	Netherlands	2015	Case-control	Mucosal microbial	12(29.5)	9(65)	16S rRNA sequencing
	Sabino J	Belgium	2016	Case-control	Faeces	18(49)	66(51.5)	16S rRNA sequencing	↓	↑
	Torres J	USA	2016	Case-control	Mucosal microbial	20(47)	9(43.8)	16S rRNA sequencing
	Kummen M	Norway	2017	Case-control	Faeces	85(49)	263(46.5)	16S rRNA sequencing
	Iwasawa K	Japan	2017	Case-control	Faeces	27(12)	23(12)	16S rRNA sequencing
	Rühlemann M	Germany	2019	Case-control	Faeces	62(51)	133(49)	16S rRNA sequencing																										↓
	Kummen M	Norway	2021	Case-control	Faeces	136(-)	158(-)	Metagenomic shotgun sequencing																																			↓
	Lapidot Y	Israel	2021	Case-control	Faeces	17(52.24)	30(58.6)	16S rRNA sequencing																										↓
	Liu QY	China	2022	Case-control	Faeces	37(-)	64(-)	16S rRNA sequencing																										↓									↓
	Hole MJ	Norway	2023	Case-control	Mucosal microbial	84(40)	40(62)	16S rRNA sequencing	↓			↑																								↑
PBC	Furukawa M	Japan	2020	Case-control	Faeces	76(66.0±8.3 )	23(60.5±8.1)	16S rRNA sequencing
	Kitahata S	Japan	2021	Case-control	Mucosal microbial	34(66)	21(69)	16S rRNA sequencing									↑
	Tang RQ	China	2022	Case-control	Faeces	60(51.5)	80(48)	16S rRNA sequencing								↓	↑												↓					↓
	Zhou YJ	China	2023	Case-control	Faeces	25(55)	25(57)	16S rRNA sequencing																										↓
BTC	Jia XD	China	2020	Case-control	Faeces	28(55.32 ± 8.76)	12(45.32 ± 7.11)	16S rRNA sequencing
	Zhang T	China	2021	Case-control	Faeces	53(67.1)	40(53.6)	16S rRNA sequencing								↑																												↓
	Ito Z	Japan	2022	Case-control	Faeces	30(75.5)	10(63.5)	16S rRNA sequencing																										↓
[truncated: 32 more columns]
